# Supplementary material for: Onset of main Phanerozoic marine radiation sparked by emerging Mid Ordovician icehouse
Source: Sci Rep. 2016 Jan 6;6:18884. doi: 10.1038/srep18884 (PMC4702064; doi:10.1038/srep18884)
Supplement: Supplementary Dataset [file srep18884-s2.xls]

## Sheet: Intro w. legend
				Supporting online material - geochemical source data
	Rasmussen et al. 'Onset of main Phanerozoic marine radiation sparked by emerging Mid Ordovician icehouse
	This EXCEL spreadsheet presents the source data necessary to recreate and evaluate the various geochemical proxies used in our analysis.
	The subsheets presented here essentially duplicate the analysis of the geochemical proxies presented in our study.
	They are intended to benefit those whom may want to reproduce, or, modify our observations in some way.
	This supplementary source data takes the form of 5 subsheets, with this subsheet providing the introduction and table of contents
	Table of contents
	Subsheet 1: Intro w. legend - Introduction, table of contents and legend (this sheet)
	Subsheet 2: Lynna - provides the precise values for brachiopod δ13C, δ18O and trace element ratios in the Lynna River valley section
	Subsheet 3: Putilovo - provides the precise values for brachiopod δ13C, δ18O and trace element ratios in the Putilovo Quarry section
	Subsheet 4: Diagrams - Diagrams showing the analyzed values plotted against the regional biozonal index numbers for both sections
	Subsheet 5: Sr isotopes - 87Sr/86Sr ratios based on 51 brachiopod shells from both sections
	Legend
	The following colour codes are used in the subsheets:
		Values within range of the applied operational limit
		Values above the applied operational limit (less trustworthy values)
		Marl beds sampled in Putilovo Quarry
		Comments are used when:
				- Resampling of new material was needed. Thus, these comments list the new sample name
				- When specifying the operational limit applied for the Sr analysis

## Sheet: Lynna
Sample no.	Bed no.	Ass. no.	Order	Suborder	Superfamily	Taxa	Regional Stage	Biozonal index no.		Sr	Continous no.	δ13C	δ18O	Mg/Ca	Sr/Ca	Mn/Ca	δ13C	δ18O	Mg/Ca	Sr/Ca	Mn/Ca
												‰ PDB	‰ PDB	mmol/mol	mmol/mol	µmol/mol	‰ PDB	‰ PDB	mmol/mol	mmol/mol	µmol/mol
1	22A	R-L 16	Orthida	Orthidina	Orthoidea	productorthis?	Volkov	BIIβ			1						0.04	-5.57	9.40676	0.27288	2171.93
2	22B	R-L 47	Orthida	Orthidina	Orthoidea	productorthis?					2	-0.288138	-5.37096	11.7908	1.8635	265.817
											2	-0.400686	-5.42205	12.7084	1.67654	365.552
											2	-0.265594	-5.47264	11.4533	1.90521	294.946
3	22C	R-L 118	Orthida	Orthidina	Orthoidea	Paralenorthis/ Orthambonites				Sr	3	-0.361749	-5.31979	10.9074	1.87549	185.515
											3	-0.367056	-5.44772	10.7476	1.90085	141.886
4	22D	R-L 222	Orthida	Orthidina	Orthoidea	Ranorthis?		BIIβ			4						-0.258951	-5.73922	12.2965	1.40241	1036.5
											4						-0.228398	-5.87167	13.1929	1.89545	520.862
5	23A	R-L 272	Orthida	Dalmanellidina	Dalmanellioidea	p.parva/ ranorthis		BIIγ			5						-0.394612	-5.61555	22.0355	1.94573	628.828
											5	-0.294017	-5.64197	11.4559	2.12795	260.084
6	23B	R-L 463	Billingsellida	Clitambnoitidina	Clitambonitoidea	clitambonites					6	-0.691093	-5.54183	11.419	1.90791	333.321
											6	-0.729558	-5.52874	10.2166	1.92843	215.928
											6						-0.455769	-5.76084	10.3608	1.25524	1078.12
7	23C	R-L 588	Orthida	Orthidina	Orthoidea	orthambonites					7						-0.23274	-5.45923	19.4129	1.74667	769.966
8	23D	R-L 823	Billingsellida	Clitambnoitidina	Clitambonitoidea	clitambnoites fragment					8	-0.184807	-5.23033	9.28647	2.21535	150.471
											8	-0.384185	-5.42386	12.2334	2.06819	226.25
9	23E	R-L 882	Orthida	Dalmanellidina	Dalmanellioidea	p.parva					9	-0.290356	-5.56535	12.4641	1.95054	276.068
											9						-0.412472	-5.50652	10.9286	1.83989	521.998
10	24A	R-L 1052	Billingsellida	Clitambnoitidina	Clitambonitoidea	clitambonites				Sr	10						-0.19234	-5.21095	11.5364	1.7088	725.338
11	24B	R-L 1074	Orthida	Dalmanellidina	Dalmanellioidea	p.parva					11						-0.401317	-5.62883	14.7196	1.49097	817.519
12	24C	R-L 1186	Orthida	Dalmanellidina	Dalmanellioidea	p.parva					12								11.5632	1.37292	899.72
											12						-0.453816	-5.66094	11.0822	1.32748	940.02
13	25A	R-L 1274	Orthida	Orthidina	Orthoidea	Orthambonites & ranorthis					13
14	25B	R-L 1402	Orthida	Orthidina	Orthoidea	Ranorthis?					14						-0.466086	-5.63209	11.7058	1.65854	779.401
											14						-0.447032	-5.66006	11.3104	1.70954	778.112
15	25C+D	R-L 1525	Orthida	Orthidina	Orthoidea	orthambonites					15						-0.43012	-5.61557	21.7564	1.35091	1023.45
16	25E	R-L 1603	Orthida	Dalmanellidina	Dalmanellioidea	p.parva					16	-0.437526	-5.58871	14.2735	2.05813	188.979
											16	-0.429711	-5.43335	12.0857	2.02984	159.429
17	25F	R-L 1677	Orthida	Orthidina	Orthoidea	Ranorthis?					17						-0.50372	-5.69569	19.2308	1.167	1370.91
18	25G	R-L 1706	Orthida	Dalmanellidina	Dalmanellioidea	p.parva					18						-0.600565	-5.51932	19.3778	1.83465	600.276
											18						-0.566293	-5.38919	40.8115	1.83836	788.837
19	25H	R-L 1839	Orthida	Dalmanellidina	Dalmanellioidea	p.parva					19						-0.652413	-5.47183	12.3446	1.52997	746.26
											19	-0.627196	-5.3005	11.8921	2.02289	401.086
20	25I	R-L 1907	Orthida			orthid fragment					20						-0.635627	-5.38078	45.367	1.92569	844.455
21	25J	R-L 2157	Billingsellida	Clitambnoitidina	Clitambonitoidea	clitambnoites fragment					21						-0.663056	-5.43235	13.3044	1.77588	588.49
											21	-0.773864	-5.45598	11.3145	2.16738	141.326
22	25K	R-L 2282	Orthida	Dalmanellidina	Dalmanellioidea	p.parva				Sr	22						-0.582675	-5.30407	11.9008	1.62231	657.293
											22						-0.548712	-5.28243	12.1013	1.77197	489.15
23	25L	R-L 2355				fragment					23						-0.46699	-5.46233	12.2208	1.55448	648.532
24	26A	R-L 2424	Orthida			orthid fragment					24	-0.595045	-5.51645	11.4619	1.95207	311.738
25	26Blo	R-L 2475	Orthida			orthid fragment					25						-0.325333	-5.30267	12.7701	1.63694	947.868
											25	-0.319576	-5.99719	11.6203	1.98131	368.994
26	26Bup	R-L 2633	Orthida	Orthidina	Orthoidea	orthambonites					26						-0.751892	-5.60517	9.13178	1.86651	486.359
											26								9.13741	1.75348	838.809
27	26C	R-L 2691	Orthida	Dalmanellidina	Dalmanellioidea	p.parva					27								10.7205	2.02413	477.383
											27	-0.506626	-5.57082	10.8535	2.12265	187.884
28	26D	R-L 2777	Billingsellida	Clitambnoitidina	Clitambonitoidea	apomatella?					28	-0.43067	-5.378	15.1532	1.98442	323.782
											28	-0.392192	-5.47643	11.7279	2.02008	269.588
29	26E	R-L 2892	Billingsellida	Clitambnoitidina	Clitambonitoidea	Clitambonites? Plect?					29						-0.391112	-5.43936	12.5531	1.71778	650.509
											29						-0.398725	-5.43739	12.616	1.3627	1147.53
30	26F	R-L 3061	Orthida	Orthidina	Orthoidea	Paralenorthis/ Orthambonites					30	-0.476858	-6.09942	7.14102	2.06739	67.3559
											30	-0.450059	-5.3079	9.94275	2.10291	168.556
31	26G	R-L 3217	Orthida	Orthidina	Orthoidea	orthambonites				Sr	31	-0.364576	-5.15138	10.5574	1.85555	323.895
											31	-0.531504	-5.22681	10.2448	1.91603	285.427
32	26H	R-L 3255	Orthida	Orthidina	Orthoidea	orthambonites					32	-0.552844	-5.40688	9.71543	2.0582	176.721
											32	-0.496505	-5.35131	11.3022	1.95814	271.77
33	27A	R-L 3442	Billingsellida	Clitambnoitidina	Clitambonitoidea	clitambonites					33						-0.4	-5.23	11.749	1.54662	733.781
34	27B	R-L 3505	Orthida	Dalmanellidina	Dalmanellioidea	p.parva/ ranorthis					34						-0.338171	-5.55283	32.4507	1.14904	1354.73
35	27C	R-L 3682	Orthida	Dalmanellidina	Dalmanellioidea	Paralenorthis/ Orthambonites					35								12.8672	1.36492	947.227
											35						-0.664594	-5.4676	7.15146	1.60264	673.565
36	27D	R-L 3698	Orthida	Orthidina	Orthoidea	Ranorthis?					36						-0.46976	-5.36803	12.5767	1.79016	576.367
											36						-0.337155	-5.59002	11.828	1.51586	813.942
37	27E	R-L 3808	Orthida			orthid fragment					37	-0.388214	-5.53531	12.0315	1.81019	409.364
38	27F	R-L 3936	Orthida	Orthidina	Orthoidea	orthambonites / paralenorthis?					38						-0.0970937	-5.31232	11.9428	1.2947	1056.93
76	28A	R-L 3975	Billingsellida	Clitambnoitidina	Clitambonitoidea	A. ingrica				Sr	39	-0.339257	-4.81566	10.8133	1.99223	339.007
77	28B	R-L 4073				O. orbicularis					40						-0.305964	-4.86846	11.8234	1.87603	466.822
											40	-0.374185	-4.97417	10.6409	2.13168	328.855
78	29A	R-L 4146				O. orbicularis					41	-0.280443	-5.07721	10.9466	1.95334	310.324
79	29B	R-L 4288	Orthida	Orthidina	Orthoidea	O. callactis	Volkhov	BIIγ		Sr	42						-0.381503	-5.11351	11.1922	1.80551	519.849
											42						-0.452437	-5.26682	12.1359	1.79177	502.32
80	29C	R-L 4312	Orthida	Orthidina	Orthoidea	O. callactis	Kunda	BIIIα			43	-0.57999	-5.41883	9.36779	1.76665	269.862
											43	-0.659941	-5.31057	9.65375	1.78612	288.774
											43	-0.596104	-5.13502	8.20181	1.89232	94.6409
73	30A	R-L4363	Orthida	Dalmanellidina	Dalmanellioidea	p.parva					44	-0.344661	-5.21752	10.2341	1.76619	423.657
											44	-0.0530411	-5.2117	8.4178	1.88998	321.751
81	30B	R-L 4473	Orthida	Dalmanellidina	Dalmanellioidea	P.parva				Sr	45	-0.565481	-5.12496	14.6119	1.91185	319.198
74	31A	R-L4482	Orthida	Orthidina	Orthoidea	p.eminens					46						-0.0585355	-5.61724	13.3329	1.473	722.566
82	31B	R-L 4522	Orthida	Dalmanellidina	Dalmanellioidea	P.parva					47						-0.122152	-5.33151	12.0909	1.27429	786.382
											47						-0.118851	-5.26666	12.01	1.31118	749.694
83	31C	R-L 4583	Orthida	Dalmanellidina	Dalmanellioidea	P.parva					48						0.061792	-5.31251	17.5077	0.690317	1349.48
84	IXA	R-L 4615	Orthida	Orthidina	Orthoidea	O.callactis				Sr	49	-0.337175	-5.21494	12.1838	1.82756	267.768
											49						-0.256181	-5.22342	33.1121	1.86561	546.867
85	IXB	R-L 4637	Orthida	Dalmanellidina	Dalmanellioidea	P.parva					50						-0.10481	-5.20832	13.227	1.59479	463.105
86	VIIIA	R-L 4668	Orthida	Orthidina	Orthoidea	Orthis/Orthambonites?					51	-0.145864	-5.45602	14.9358	1.874	252.86
											51						-0.290342	-5.34931	17.3607	1.68131	586.644
87	VIIIB	R-L 4685	Orthida	Orthidina	Orthoidea	protonicolella/ orthis?					52	-0.147296	-5.17195	16.3739	1.9974	445.402
88	VIIA	R-L 4737	Orthida	Orthidina	Orthoidea	O.callactis					53	-0.0398005	-5.17815	12.0916	1.75965	396.626
89	VIIB	R-L 4806	Orthida/Strophomenida			Orthid/ plect?					54						-0.365179	-5.3681	12.0494	0.918803	1059.19
90	VIA	R-L 4826	Billingsellida	Clitambnoitidina	Clitambonitoidea	H. imbricata				Sr	55	-0.0520756	-4.94086	12.6781	1.98914	174.325
91	VIB	R-L 4856	Orthida	Orthidina	Orthoidea	L. nucella					56	-0.0186978	-5.0831	5.9518	1.88112	30.8009
											56	-0.0881732	-5.26412	7.10483	1.86988	53.1139
75	VIC	R-L4867	Orthida	Orthidina	Orthoidea	protonicolella/ orthis?				Sr	57	-0.229795	-4.90812	15.6326	2.03013	233.862
92	VA	R-L 4908	Orthida	Orthidina	Orthoidea	Orthis/Orthambonites?					58	-0.367872	-5.18173	12.2415	1.76663	379.626
											58	-0.45608	-5.05542	10.728	2.1091	207.03
93	VB	R-L 5040	Billingsellida	Clitambnoitidina	Clitambonitoidea	H. imbricata					59	-0.717232	-5.3908	12.5066	1.81987	251.679
											59	-0.593698	-5.19976	11.9526	1.83143	193.553
94	VC	R-L 5046	Billingsellida	Clitambnoitidina	Clitambonitoidea	clitambonites/hemipronites?					60						-0.225854	-5.07631	27.0631	1.88333	556.148
95	IVA	R-L 5070	Orthida	Orthidina	Orthoidea	Orthis/Orthambonites?					61	-0.174991	-5.05124	14.6694	1.80023	365.905
96	IVB	R-L 5163	Orthida	Orthidina	Orthoidea	Lycophoria/ Hemipronites?					62	-0.448497	-5.33697	8.57499	1.65131	113.766
											62	-0.314304	-5.28069	10.5687	1.67888	124.761
97	IIIA	R-L 5220	Billingsellida	Clitambnoitidina	Clitambonitoidea	Hemipronitres?					63						-0.18	-5.63	18.3061	1.01943	1001.58
98	IIIB	R-L 5293	Billingsellida	Clitambnoitidina	Clitambonitoidea	Hemipronites					64	-0.408094	-5.1496	14.5415	1.78904	318.695
99	IIIC	R-L 9300	Orthida	Orthidina	Orthoidea	L. nucella					65	-0.187042	-5.13126	5.44483	1.68335	27.5861
											65	-0.230018	-5.09116	12.6349	1.58341	325.313
100	IIID	R-L5354	Orthida	Orthidina	Orthoidea	O. callactis				Sr	66	-0.179179	-5.30157	9.59814	2.09179	129.844
											66	-0.141832	-5.02489	10.8829	2.1424	136.556
101	IIA	R-L 5376	Orthida	Orthidina	Orthoidea	protonicolella/ orthis?					67	0.0119114	-5.20864	11.4799	2.19961	191.813
											67	-0.273277	-5.08937	19.5113	2.13649	418.453
102	IIB	R-L 5407	Orthida	Orthidina	Orthoidea	protonicolella/ orthis?					68						-0.0891907	-5.22136	13.9064	1.06773	776.348
											68						-0.0972684	-5.1646	14.5396	0.672232	1171.99
103	IIC	R-L 5484	Orthida	Orthidina	Orthoidea	Lycophoria?					69	-0.158657	-5.02671	18.3852	1.67548	254.304
											69	-0.233912	-5.07749	5.37271	1.8552	13.9053
104	IIDlo+up	R-L 5562	Orthida	Dalmanellidina	Dalmanellioidea	Paurorthis?					70						-0.1172	-5.30505	19.9197	0.989865	1022.62
105	IA	R-L 5585	Orthida	Orthidina	Orthoidea	O. callactis				Sr	71	0.02	-4.8	10.0891	2.01194	109.728
											71	-0.31	-4.99	9.05532	1.87684	161.764
106	IB	R-L 5808	Orthida	Orthidina	Orthoidea	P.dronovai					72						-0.0353834	-4.97875	12.5489	1.67207	599.66
107	IC	R-L 5860	Billingsellida	Clitambnoitidina	Clitambonitoidea	H. imbricata					73	-0.242453	-5.10106	12.2327	1.74244	345.959
											73						-0.309022	-5.17493	16.8983	1.34051	743.549
108	ID	R-L 5945	Orthida	Orthidina	Orthoidea	P. dronovai		BIIIα			74	-0.161718	-5.08921	11.0143	1.85141	322.234
											74								15.4163	1.69165	576.861
109	OA	R-L 6131	Orthida	Orthidina	Orthoidea	P. dronovai		BIIIβ			75						-0.252019	-5.59284	29.8057	0.942918	1047.35
110	OB	R-L 6203	Orthida	Orthidina	Orthoidea	O. calligramma					76	-0.179678	-4.92734	24.8778	2.02177	309.259
											76						-0.367336	-5.0189	37.2278	1.90836	463.375
											76	-0.58	-5.05	6.25208	1.70458	182.202
111	-IA	R-L 6207	Orthida	Orthidina	Orthoidea	O. calligramma				Sr	77	-0.0654521	-5.18477	11.7076	1.95703	212.116
											77	-0.38101	-5.14889	11.8474	1.86314	355.68
											77	-0.563172	-5.12447	13.6469	1.74501	326.122
											77	-0.477255	-5.18175	11.2205	1.66716	239.686
112	-IB	R-L 6241	Orthida	Dalmanellidina	Dalmanellioidea	P. parva					78						-0.111324	-5.43262	14.7945	1.31426	675.327
											78						-0.150228	-5.17196	16.9175	1.41517	649.299
230	-IC	R-L 6283	Billingsellida	Clitambnoitidina	Clitambonitoidea	Antigonambonites					79						-0.423119	-5.31927	11.505	1.6695	657.284
											79						-0.329002	-5.50524	59.8073	1.39764	1154.65
113	-IIA	R-L 6325	Orthida	Dalmanellidina	Dalmanellioidea	Paurorthis?				Sr	80	-0.461289	-4.99916	21.4739	1.6929	392.058
114	-IIB	R-L 6354	Billingsellida	Clitambnoitidina	Clitambonitoidea	Gonambonites					81						-0.00820695	-5.48391	10.2908	1.16997	802.551
231	-IIIA	R-L6403	Billingsellida	Clitambnoitidina	Clitambonitoidea	Gonambonites					82						-0.198099	-5.36077	11.0086	1.42712	962.274
											82						-0.239224	-5.62365	11.6974	1.16122	940.214
115	-IIIB	R-L 6435	Orthida	Dalmanellidina	Dalmanellioidea	Paurorthis?					83						-0.114291	-5.76289	16.0817	0.595775	1166.04
116	-IIIC	R-L 6494	Strophomenida		Plectambonitoidea	Ahtiella					84						0.429617	-5.54257	10.4615	0.430474	1026.45
											84
											84
											84
LR33	-IIX										85
											85
											85
											85
LR34	-X										86	-0.519783	-5.24694	11.4439	1.87674	272.981
											86	-0.368602	-5.09202	8.02223	1.92388	111.14
											86
											86
											86
LR35	-XI									Sr	87						0.0478868	-4.85106	29.404	1.93813	491.241
											87	-0.137775	-5.02013	18.8385	1.85405	374.589
											87	-0.00782001	-4.9737	8.39146	2.14081	132.869
											87	0.114235	-4.87236	10.1954	2.05842	131.096
											87	-0.0483902	-4.94366	29.5573	2.06448	417.271
											87	-0.316379	-4.70292	18.839	1.91841	327.925
											87	-0.22578	-4.65053	13.0693	1.97677	237.823
LR37	-XII										88	-0.618449	-5.16382	20.0593	2.07957	374.789
											88	-0.180974	-5.06194	10.8768	2.03921	309.5
											88
LR39	-XIII										89						-0.94188	-5.45038	8.77004	1.30091	1138.67
											89						-0.6635	-5.17614	10.5519	1.46485	1023.36
LR40	-XIV										90						-0.615907	-5.20667	18.6433	1.28538	818.067
											90
LR41	-XIIX										91	-0.450598	-4.84377	11.3135	2.11631	161.282
								BIIIβ			91	-0.591436	-4.74717	9.54446	2.07773	157.035
LR42	K-2							BIIIγ			92
LR43	K-1										93
LR44	K+1									Sr	94						-1.02407	-5.67856	8.64399	1.63015	1257.05
											94						-1.47971	-6.41437	9.73422	1.04163	2036.83

## Sheet: Putilovo
Sample no.	Bed no.	Ass. no.	Order	Suborder	Superfamily	Taxa	Regional Stage	Biozonal index no.		Sr	Continous no.	δ13C	δ18O	Mg/Ca	Sr/Ca	Mn/Ca	δ13C	δ18O	Mg/Ca	Sr/Ca	Mn/Ca
												‰ PDB	‰ PDB	mmol/mol	mmol/mol	µmol/mol	‰ PDB	‰ PDB	mmol/mol	mmol/mol	µmol/mol
214	B-5		Orthida			orthid	Billingen	BIβ		Sr	1						-2.45859	-5.35505	13.1131	1.25912	1349.36
215	B-4B		Orthida			orthid					2						-2.10172	-5.50496	11.0758	1.35511	715.412
											2						-2.13893	-5.54025	10.8444	1.34797	691.292
46	B-4A		Orthida			augustucardinia-like?					3								10.2601	1.19874	915.128
46											3						-1.81395	-5.35265	10.7102	1.12383	1050.13
216	B-3A		Orthida			orthid					4	-1.64041	-5.45832	12.0836	1.68299	425.986
											4						-1.70732	-5.27847	10.848	1.6662	607.484
217	B-3B		Orthida			orthid					5	-0.856843	-5.58246	11.5445	1.55675	306.899
											5	-0.892147	-5.52142	14.5916	1.5926	316.915
218	B-3C		Billingsellida	Clitambnoitidina	Clitambonitoidea	clitambonitiod					6						-2.22437	-5.40451	16.9505	1.55577	904.571
											6						-2.06618	-5.38375	15.9791	1.69325	645.239
219	B-2		Orthida			sulcate orthid/clit? Large w ggrowth lines				Sr	7						-2.52149	-5.31971	24.2187	1.3535	897.831
220	B-1A					same brach, dorsal int no cardinalia					8	-0.209949	-5.94675	10.62	1.81147	230.719
											8	-0.736226	-5.88469	10.2807	1.86605	293.466
232	B-1B		Orthida			Orthid fragment					9	-0.683415	-5.79609	12.1652	1.50901	420.805
47	B-1C		Orthida	Dalmanellidina	Dalmanellioidea	paurorthis like		BIβ			10	-0.0442134	-5.8474	10.8559	1.94149	101.328
											10			10.4109	1.90831	123.097
39	1	R-P 2629	Orthida	Orthidina	Orthoidea	paralenorthis		BIγ			11	-0.283479	-5.85972	10.3298	1.79804	252.492
											11	-0.474566	-5.99598	9.27715	1.86263	301.726
40	2	R-P 2645	Billingsellida	Clitambnoitidina	Clitambonitoidea	clitambonites				Sr	12	-0.646113	-5.56771	11.3044	1.77804	250.017
											12						-1.91859	-6.30145	10.8864	1.36451	1485.59
41	3	R-P 2710	Billingsellida	Clitambnoitidina	Clitambonitoidea	clit fragment				Sr	13						-0.877386	-5.76187	12.4993	1.78638	540.489
											13						-0.989046	-5.71614	10.9894	1.74886	566.644
117	4lo	R-P 2816	Orthida			orthid fragment					14	-0.411432	-5.89776	10.8473	1.60854	293.729
											14	-0.469463	-5.79416	13.3419	1.60522	336.749
118	4up	R-P 2894	Orthida			Orthid cj					15								11.6712	1.45548	534.891
							Billingen	BIγ			15	-0.249367	-5.86287	11.239	1.75595	331.193
119	5lo	R-P 2965	Orthida			Orthid cj					16						-0.97882	-6.19275	21.3273	1.37841	786.366
120	5up	R-P 3018	Orthida			Orthid ven	Volkhov				17			12.009	1.49173	323.313
											17	-0.420674	-6.09077	12.126	1.41016	360.645
42	6	R-P 3108	Orthida	Dalmanellidina	Dalmanellioidea	p.parva					18	0.0374527	-5.73467	11.5819	1.92881	267.858
121	7lo	R-P 3028	Orthida			orthid ven				Sr	19	-0.165008	-5.56685	10.6987	1.87632	353.416
122	7up	R-P 3244	Orthida			orthid ven					20						-0.599015	-5.72131	78.4572	1.16979	1525.35
123	8	R-P 3260	Orthida	Orthidina	Orthoidea	Productorthis dor				Sr	21						-0.648624	-5.8608	13.3631	1.50734	569.754
											21						-0.275148	-5.69543	13.2268	1.45744	475.572
43	9lo	R-P 3344	Orthida	Dalmanellidina	Dalmanellioidea	p.parva					22						-0.876555	-5.89167	12.5335	1.60856	792.691
124	9up	R-P 3410	Orthida			orthid dor					23						-0.951517	-5.95185	21.4377	1.52262	814.289
125	10lo	R-P 3502	Orthida			orthid fragment					24						-0.660244	-6.18763	11.732	1.78149	527.112
126	10up	R-P 3547	Orthida			orthids					25	-0.408386	-5.74219	11.7771	1.93813	280.128
											25	-0.451145	-5.73288	11.0091	2.04177	209.684
127	11	R-P 3620	Orthida			mediumsized orthid				Sr	26	-0.514912	-5.69663	18.6049	2.03632	389.915
											26	-0.542146	-5.743	7.44811	2.03017	149.232
44	12	R-P 3692	Billingsellida	Clitambnoitidina	Clitambonitoidea	clit fragment					27						-0.497901	-5.95817	13.1488	1.47908	744.49
128	13	R-P 3764	Orthida			orthid		BIIα			28	-0.435555	-5.67037	8.49709	1.87503	112.631
											28	-0.329308	-5.78113	7.18116	2.06096	109.166
129	14	R-P 3845	Orthida			orthid		BIIβ		Sr	29	-0.562938	-5.64856	10.71	2.07131	207.123
214IIR											29	-0.502261	-5.70482	11.2121	1.92185	303.159
45	15	R-P 3977	Strophomenida/ Orthida	/Dalmanellidina	Plectambonitoidea/ Dalmanellioidea	ujukella & p.parva				Sr	30	-0.173452	-5.62426	9.79376	2.00236	215.105
142	16A	R-P 10	Orthida	Dalmanellidina	Dalmanellioidea	Paurorthis					31	-0.156967	-5.95844	12.6735	1.95239	377.459
											31	-0.294188	-5.73548	12.5317	2.00598	302.071
141	16B	R-P 48	Orthida			orthid					32						-0.40978	-5.78094	13.2803	1.53366	533.28
140	17A	R-P 66	Orthida	Dalmanellidina	Dalmanellioidea	Paurorthis				Sr	33	-0.141151	-5.5904	11.9462	1.87032	303.788
											33	-0.268163	-5.76744	13.1509	1.97523	270.714
139	17B	R-P 137	Orthida			orthid					34	-0.187844	-5.39688	10.8661	2.0773	186.655
138	18A	R-P 164	Orthida	Dalmanellidina	Dalmanellioidea	paurorthis					35	-0.111563	-5.74625	13.9077	1.6197	405.869
											35	-0.284545	-5.76831	10.5228	2.09688	129.249
137	18B	R-P 270	Orthida			orthid					36	-0.401336	-5.52917	11.9565	1.58404	278.533
											36	-0.361601	-5.67369	10.4528	1.81466	181.231
136	19A	R-P 295	Orthida	Dalmanellidina	Dalmanellioidea	Paurorthis					37	-0.344492	-5.56248	15.8057	1.99516	334.378
135	19B	R-P 376	Orthida			orthid					38			13.0077	1.97872	280.162
											38	-0.425194	-5.7334	12.3569	1.67929	364.44
134	20A	R-P 396	Orthida			orthid					39	-0.219651	-5.48679	13.1963	1.72884	342.835
133	20B	R-P 465	Orthida			Orthid, same sp as below					40	-0.374803	-5.90953	12.5163	1.7095	310.959
											40	-0.436821	-5.83124	12.2655	1.79367	246.111
132	21A	R-P 524	Orthida			orthid well preserved					41	-0.535061	-5.58302	16.5082	1.8212	445.204
131	21B	R-P 564	Orthida	Orthidina	Orthoidea	Productorthis/ Pahlenella?					42	-0.083656	-5.47545	10.8507	1.94942	205.21
											42	-0.192465	-5.39306	9.02094	1.94428	106.31
130	21C	R-P 624	Orthida	Dalmanellidina	Dalmanellioidea	Paurorthis?				Sr	43	-0.0276283	-5.02786	15.2005	2.04757	228.501
63	21D	R-P 677	Orthida	Dalmanellidina	Dalmanellioidea	p.parva					44	-0.277867	-5.79723	13.5802	1.75413	325.829
64	21E	R-P744	Orthida			orthid fragment					45						-0.896123	-6.09627	10.5661	1.48313	660.875
											45						-1.08627	-6.28525	9.9628	1.37815	712.977
143	22Alo	R-P 801	Orthida			orthid cj, good, parvicostellate, ventribiconvex, car ex obtuse					46	-0.127601	-5.66081	12.23	2.32191	72.4594
											46	-0.175202	-5.53454	12.8527	2.1448	177.804
65	22A up	R-P827	Orthida	Dalmanellidina	Dalmanellioidea	p.parva					47	-0.164183	-5.33826	18.7739	1.78516	442.567
144	22Blo	R-P 851	Orthida	Dalmanellidina	Dalmanellioidea	Paurorthis, ven					48			16.2065	1.90742	304.422
145	22Bup	R-P 899	Orthida	Dalmanellidina	Dalmanellioidea	Paurorthis?					49	-0.398089	-5.53633	16.0094	1.76726	383.333
											49	-0.368244	-5.62611	14.9991	1.73111	396.162
146	23A	R-P 1009	Orthida	Dalmanellidina	Dalmanellioidea	Paurorthis					50	-0.103926	-5.73881	13.227	2.0092	228.462
147	23B	R-P 1048	Orthida	Dalmanellidina	Dalmanellioidea	Paurorthis?					51						-0.0792903	-5.52745	11.0909	1.69092	486.545
148	23C	R-P 1111	Orthida	Dalmanellidina	Dalmanellioidea	Paurorthis					52	-0.275068	-5.77418	15.0132	1.783	401.72
149	23D	R-P 1142	Orthida	Dalmanellidina	Dalmanellioidea	Paurorthis					53						-0.256093	-5.65024	14.5712	1.19749	646.113
150	23E	R-P 1184	Orthida	Dalmanellidina	Dalmanellioidea	Paurorthis					54						-0.399878	-5.89573	10.4411	1.15806	683.55
151	23F	R-P 1242	Orthida	Dalmanellidina	Dalmanellioidea	Paurorthis					55	-0.0511798	-5.60894	12.9449	1.7986	374.305
											55	0.0884458	-5.75877	13.0443	2.18222	137.469
152	24A	R-P 1264	Orthida	Dalmanellidina	Dalmanellioidea	Paurorthis				Sr	56						-0.348883	-5.70526	20.997	1.70673	557.004
66	24B	R-P1362	Billingsellida	Clitambnoitidina	Clitambonitoidea	apomatella?				Sr	57	-0.160096	-5.16039	11.5488	2.29241	64.7306
											57	-0.240255	-5.289	11.436	2.28923	54.2876
153	24C	R-P 1401	Billingsellida	Clitambnoitidina	Clitambonitoidea	Gonambonites					58	-0.328015	-5.53804	9.67821	1.84694	315.228
											58						-0.0944406	-5.8623	5.74402	1.11936	676.997
154	25A	R-P 1453	Billingsellida	Clitambnoitidina	Clitambonitoidea	hemipronites?					59			10.2025	2.00874	86.219
											59			12.3573	1.82534	267.212
											59	-0.210257	-5.59216	12.615	1.93898	315.883
155	25B	R-P 1503	Orthida	Dalmanellidina	Dalmanellioidea	Paurorthis, dorsal good				Sr	60	-0.436587	-5.54082	15.1474	1.8018	431.002
156	25C	R-P 1544	Orthida	Dalmanellidina	Dalmanellioidea	Paurorthis					61	-0.563867	-5.65134	11.7802	1.92931	237.342
											61	-0.527089	-5.64622	12.4503	1.68486	361.738
67	25D	R-P1716	Orthida	Dalmanellidina	Dalmanellioidea	p.parva					62						-0.306212	-6.04811	22.9862	1.00073	1213.04
								BIIβ			62						-0.347426	-5.93276	13.0113	1.40927	812.827
157	25Elo	R-P 1660	Orthida	Dalmanellidina	Dalmanellioidea	Paurorthis				Sr	63	-0.211779	-5.87874	13.1261	1.7998	398.668
158	25Eup	R-P 1723	Billingsellida	Clitambnoitidina	Clitambonitoidea	Antigonambonites fragment?		BIIγ			64						-0.548403	-5.80692	19.2445	1.93536	526.852
159	25F	R-P 1786	Billingsellida	Clitambnoitidina	Clitambonitoidea	Antigonambonites fragment?					65						-0.136956	-5.86902	8.39872	1.59519	623.623
160	25G	R-P 1840	Orthida	Dalmanellidina	Dalmanellioidea	Paurorthis				Sr	66						-0.52239	-5.82559	35.4448	1.48545	953.388
68	25H	R-P1859	Orthida	Dalmanellidina	Dalmanellioidea	p.parva					67	-0.418955	-5.70095	11.8398	1.706	404.481
68											67	-0.427076	-5.71402	11.8126	1.82876	257.359
161	26A	R-P 1903	Orthida			orthid					68	-0.717017	-5.8185	11.9107	1.78459	428.095
											68						-0.442676	-5.98063	16.6213	1.70828	602.618
162	26B	R-P 1958	Billingsellida	Clitambnoitidina	Clitambonitoidea	Gonambonites Cj, good? Mediumsized					69						-0.242453	-5.27784	121.19	1.46785	1280.93
											69						-0.645048	-6.14524	11.2905	1.66058	562.083
											69						-0.489155	-6.01616	16.4231	1.10406	1179.43
163	26C	R-P 1964	Orthida			Orthid					70	-0.621344	-5.50769	9.31938	1.86986	278.653
											70	-0.501992	-5.33947	8.86949	1.88224	222.175
											70	-0.474888	-5.21922	7.23656	1.89788	135.408
164	26D	R-P 2045	Orthida	Dalmanellidina	Dalmanellioidea	Paurorthis, very good ventral					71						-0.294504	-5.90718	10.5978	1.03369	965.603
											71						-0.372429	-5.72423	12.2554	1.38176	672.589
165	27A	R-P 2047	Orthida	Dalmanellidina	Dalmanellioidea	Paurorthis					72						-0.359677	-5.68961	12.5965	1.27615	1004.91
166	27B	R-P 2070	Orthida			orthid					73	-0.916315	-5.94079	11.5645	1.74573	264.538
											73	-0.876558	-5.7159	10.9139	1.90913	160.763
167	27C	R-P 2081	Orthida			orthid					74						-0.385555	-5.99245	14.3128	1.48935	681.853
168	27D	R-P 2102	Orthida	Orthidina	Orthoidea	Platystrophia?/ Orthambonites?				Sr	75	-0.506965	-5.17873	11.7304	1.93728	180.072
											75			15.5456	1.89528	218.758
169	27E	R-P 2120	Orthida	Dalmanellidina	Dalmanellioidea	Paurorthis, 3 growth lines					76	-0.766731	-5.48533	11.2879	1.86523	304.941
											76						-0.486992	-5.82603	10.5662	1.48536	607.924
170	27F	R-P 2168	Orthida	Dalmanellidina	Dalmanellioidea	Paurorthis					77						-0.38996	-5.64612	28.6489	1.47365	832.713
											77								13.5736	1.55336	523.781
171	27F marl (above 27F)	R-P 2173	Orthida			orthid, NB: fra lerlag over 27F!					78						-0.670684	-5.50109	34.1619	1.91927	485.741
											78						-0.592835	-5.60181	71.203	1.7172	952.016
69	28A	R-P2192	Orthida	Orthidina	Orthoidea	paralenorthis					79	-0.400708	-5.40578	11.0008	1.88038	351.049
172	28B	R-P 2262	Orthida			orthid, dorsal				Sr	80	-0.511851	-5.47484	10.5982	2.05532	308.732
											80						-0.393633	-5.28304	11.501	1.70117	980.895
70	28C	R-P2355	Orthida	Dalmanellidina	Dalmanellioidea	p.parva					81								36.0707	1.66454	688.257
											81	-0.385261	-5.68085	17.2694	1.98513	249.423
71	29A	R-P2381	Billingsellida	Clitambnoitidina	Clitambonitoidea	clit fragment					82	-0.557222	-5.42541	14.5355	1.92648	174.418
											82						-0.377316	-5.37343	44.6159	1.76647	507.949
72	29B	R-P2431	Orthida	Orthidina	Orthoidea	paralenorthis?	Volkhov	BIIγ			83						-0.349442	-5.51266	23.6231	1.32649	1073.56
											83						-0.52683	-5.55082	31.1672	1.38367	976.125
	29C						Kunda				84
173	29D	R-P 2480	Orthida			orthid					85						-0.645587	-5.84769	13.2586	1.35689	696.56
											85						-0.502811	-5.6161	12.8773	1.60907	564.216
48	30A	R-P 5017	Orthida	Dalmanellidina	Dalmanellioidea	p.parva					86								13.3173	1.52178	573.81
											86	0.200613	-5.17754	7.19028	2.01651	136.019
											86	0.0388625	-5.16257	7.36999	2.01836	70.9869
174	30B	R-LA 0071	Orthida	Orthidina	Orthoidea	L. nucella				Sr	87			6.45051	1.52212	114.408
											87	-0.152263	-5.06055	8.11213	1.35426	367.161
175	31	R-P 5187				fragment					88	-0.00829843	-5.23201	10.1507	1.78839	348.981
49	32	R-P 5237	Orthida	Orthidina	Orthoidea	lycophoria				Sr	89	-0.288842	-5.22501	10.1594	1.42567	442.893
											89	-0.535486	-5.16641	7.75495	1.69971	179.68
202	33Amarl		Orthida	Orthidina	Orthoidea	orthis?					90	-0.333385	-5.16983	8.17827	1.74012	407.603
											90	-0.3263	-5.19328	10.5603	1.87362	342.897
176	33A	R-P 5271	Orthida	Orthidina	Orthoidea	L. nucella				Sr	91						-0.444517	-5.0996	10.4986	1.1523	684.947
50	33B	R-P 5316	Orthida	Orthidina	Orthoidea	lycophoria		BIIIα		Sr	92	-0.0843242	-5.2506	10.1983	1.73	380.93
											92	-0.442254	-5.02842	9.27968	1.46676	342.167
51	34A	R-P 5423	Orthida	Orthidina	Orthoidea	lycophoria		BIIIβ			93						0.119263	-5.16598	9.1683	1.16952	461.438
											93	0.0979851	-5.06927	7.74277	1.3606	337.088
203	34Amarl		Orthida			orthid					94			17.2056	1.87027	361.254
											94	-0.717789	-5.2846	9.74419	1.61064	412.075
											94						-0.915844	-5.44236	14.3057	1.66402	512.652
177	34B	R-P 5437	Orthida			Orthid, few simple costae. Small.				Sr	95	-0.252394	-4.99497	9.51751	1.84898	212.176
											95						-0.0335349	-5.33112	14.9453	1.5125	519.001
52	K-18	R-P 5569	Orthida	Orthidina	Orthoidea	orthambonites				Sr	96			11.6256	1.81561	230.35
											96	0.208603	-4.9926	7.62704	2.01447	39.7734
											96	0.492662	-4.17676	9.87333	1.79277	141.306
53	K-17lo	R-P 5703	Orthida	Orthidina	Orthoidea	orthambonites				Sr	97	0.10686	-4.91552	20.8138	1.98009	268.618
											97	-0.0912042	-5.04055	9.79377	2.13258	124.218
178	K-17up	R-P 5769	Orthida	Orthidina	Orthoidea	orthambonites				Sr	98			12.8667	1.80612	144.076
											98	-0.09964	-4.94109	12.6667	1.89788	91.1595
179	K-16	R-P 5897	Orthida			orthid?					99						-0.37971	-5.68369	12.9027	1.03167	645.787
180	K-15	R-P 5942	Orthida	Orthidina	Orthoidea	Orthambonites					100			6.33275	1.94139	37.8545
											100			7.30129	1.81986	85.0371
54	K-14	R-P 5965	Orthida			orthid fragment					101	-0.508756	-5.35116	12.5333	1.77732	390.156
181	K-13	R-P 6002	Orthida	Orthidina	Orthoidea	fragment/181II:Lycophoria?					102			12.0269	1.26884	351.059
182	K-12	R-P 6060	Billingsellida	Clitambnoitidina	Clitambonitoidea	clitambonites fragment					103						-0.254076	-6.05645	7.75921	0.870704	917.617
											103								13.4227	0.829345	825.412
183	K-11	R-P 6087	Orthida			orthid fragment					104						-1.00685	-5.89001	17.7592	1.39847	1035.48
184	K-10	R-P 6095	Orthida	Orthidina	Orthoidea	orthambonites ven, now smashed…					105	-0.555339	-5.01733	8.63848	1.72321	381.383
185	K-9	R-P 6123	Orthida	Orthidina	Orthoidea	orthambonites, ven				Sr	106	-0.672509	-5.28988	9.41398	1.63138	387.334
											106	-0.582679	-5.15093	9.77919	1.84036	166.232
55	K-8	R-P 6150	Orthida	Orthidina	Orthoidea	ranorthis & orthambonites					107						0.0761731	-5.55421	212.483	1.21913	981.479
											107	-0.28068	-4.78876	18.2344	1.99186	260.371
204	K-8marl		Orthida	Orthidina	Orthoidea	Protonicolella					108						-0.102042	-5.36829	65.8226	1.40612	841.703
186	K-7	R-P 6163	Orthida	Orthidina	Orthoidea	Orthambonites?/ protonicollella?				Sr	109			9.26756	1.80364	237.02
											109	-0.0880538	-4.67921	8.27544	1.91412	151.47
187	K-6	R-P 6211	Orthida	Orthidina	Orthoidea	Orthambonites?/ protonicollella?					110						-0.0240058	-6.0816	130.518	0.843553	1397.96
56	K-5	R-P 6276	Orthida	Orthidina	Orthoidea	orthambonites				Sr	111	-0.526139	-4.81003	7.36626	2.00979	63.6689
											111	-0.330855	-4.73783	6.84069	1.89721	58.6226
											111	-0.173078	-4.87009	8.90943	2.09215	75.9489
	K-4										112
208	K-4marl		Orthida	Orthidina	Orthoidea	Protonicolella					113						-0.310216	-5.18593	52.6752	1.62052	581.816
188	K-3A	R-P 6374	Strophomenida		Plectambonitoidea	Ahtiella				Sr	114	-0.308671	-4.76255	9.29853	2.01054	42.9218
											114	-0.0389073	-4.87354	11.4255	1.41174	191.166
205	K-3Amarl		Orthida	Orthidina	Orthoidea	Protonicolella					115	-0.434112	-4.85915	13.785	1.71831	180.756
											115	-0.286589	-4.9632	30.6789	1.76082	315.768
189	K-3B	R-P 6415	Orthida	Orthidina	Orthoidea	Protonicolella					116	-0.058944	-5.21278	23.3365	1.43472	427.816
206	K-3Bmarl		Orthida	Orthidina	Orthoidea	Protonicolella					117	0.0158177	-5.31045	32.9749	1.76056	399.093
190	K-3C	R-P 6422	Orthida	Orthidina	Orthoidea	Protonicolella				Sr	118	-0.201052	-5.05708	10.6285	1.89652	143.677
											118	-0.148365	-4.88412	9.02219	2.01348	90.0501
57	K-3D	R-P 6441	Orthida	Orthidina	Orthoidea	lycophoria		BIIIβ		Sr	119	-0.241148	-4.3241	13.132	1.58309	88.4777
											119	-0.126733	-4.96091	21.8849	1.48344	198.357
207	K-3Dmarl		Orthida	Orthidina	Orthoidea	Protonicolella					120						0.132014	-5.21133	89.9022	1.60293	687.971
191	K-2	R-P 6463	Orthida	Orthidina	Orthoidea	Protonicolella		BIIIγ		Sr	121	0.0889098	-4.98026	31.557	1.68476	439.205
192	K-1	R-P 6524	Orthida	Orthidina	Orthoidea	Lycophoria				Sr	122	0.328694	-4.9524	5.91246	1.49932	60.2311
193	K+1	R-P 6564	Strophomenida		Plectambonitoidea	Ahtiella					123						-0.656253	-5.7025	16.1549	1.23409	956.269
58	K+2A	R-P 6573	Orthida	Orthidina	Orthoidea	protonicolella? Few thick costae…					124	0.0983071	-5.20824	14.9776	1.56874	367.517
											124	0.130474	-5.01543	13.539	1.6915	324.326
194	K+2B	R-P 6606	Orthida	Orthidina	Orthoidea	Protonicolella					125						0.316288	-5.22255	8.8624	0.995375	488.759
195	K+3	R-P 6622	Orthida	Orthidina	Orthoidea	Orthambonites? Costae too narrow, closely spaced?					126	0.0813243	-5.29704	13.0089	1.45386	414.531
											126	0.1998	-5.07396	16.4749	1.725	271.287
59	K+4	R-P 6671	Orthida	Orthidina	Orthoidea	orthambonites				Sr	127	0.646525	-4.68927	18.3696	1.72181	243.527
											127	0.571947	-4.78949	16.5514	1.78369	224.771
209	K+4marl		Billingsellida	Clitambnoitidina	Clitambonitoidea	Hemipronites					128	0.412914	-5.27559	14.385	1.66465	398.912
196	K+5	R-P 6681	Billingsellida	Clitambnoitidina	Clitambonitoidea	H. imbricata				Sr	129	0.394443	-5.04679	12.0445	1.80357	148.915
											129	0.120041	-5.33813	12.7361	1.41569	385.445
210	K+5marl		Orthida	Orthidina	Orthoidea	Protonicolella					130						0.708257	-5.09502	49.7553	1.83227	463.632
197	K+6	R-P 6711	Orthida	Orthidina	Orthoidea	lycophoria				Sr	131	0.452685	-4.87462	11.6177	1.44497	174.845
											131	0.5222	-4.75704	6.18639	1.56204	24.5322
60	K+7	R-P 6756	Billingsellida	Clitambnoitidina	Clitambonitoidea	hemipronites?					132						0.408014	-5.59525	47.9077	1.5112	607.585
211	K+7marl		Orthida	Orthidina	Orthoidea	Protonicolella					133	0.639798	-5.04527	15.6789	1.70461	324.377
212	K+8marl		Orthida	Orthidina	Orthoidea	Protonicolella				Sr	134								141.054	1.46218	966.505
											134	0.575605	-5.04089	17.9034	1.74363	318.215
198	K+8	R-P 6770?	Billingsellida	Clitambnoitidina	Clitambonitoidea	Gonambonites, ven					135						0.36985	-5.62625	15.3752	0.996027	576.728
199	K+9lo	R-P 6814	Orthida	Orthidina	Orthoidea	lycophoria				Sr	136	0.0742956	-4.88017	7.95531	1.79203	13.7168
											136	0.108612	-4.93704	8.00768	1.72557	29.4683
61	K+9up	R-P 6822	Orthida	Orthidina	Orthoidea	ranorthis					137						0.22969	-5.54975	23.2534	0.985958	558.348
200	K+10	R-P 6875	Orthida	Orthidina	Orthoidea	Orthambonites					138						0.449842	-5.2274	24.0232	1.52149	506.464
											138	0.0778308	-5.26653	11.914	1.84651	381.187
62	K+11	R-P 6948	Orthida	Orthidina	Orthoidea	orthambonites				Sr	139	-0.0754112	-4.89814	7.4068	1.76001	107.689
											139	-0.0826561	-4.93353	7.78962	1.77486	86.7069
201	K+12	R-P 6972	Orthida	Orthidina	Orthoidea	Orthambonites? Costae too narrow, closely spaced?					140	0.121723	-5.09666	8.43374	1.80722	137.28

## Sheet: Diagrams
	Lynna										Putilovo
			0.708712	6e-06
214IIR

## Sheet: Sr isotopes
Sample no	Section	cont. no.	87Sr/86Sr	1 err rel	2 err abs		Cont. no.	Mn/Ca	Sr/Ca	Mg/Ca	Fe/Ca
								mmol/mol	mmol/mol	mmol/mol	mmol/mol
219	putilovo	7	0.708803	6e-06	8.50563e-06			0.667278	1.48722	11.6105	1.13607
40	putilovo	12	0.708788	6e-06	8.50546e-06			0.348445	1.81336	10.7876	0.330201	0.708788
41	putilovo	13	0.708791	7e-06	9.92308e-06			0.515725	1.8079	12.115	0.85159
121	putilovo	19	0.708768	6e-06	8.50521e-06			0.636791	1.58166	12.993	0.949809
123	putilovo	21	0.708801	9e-06	1.27584e-05			0.696464	1.23081	14.7046	1.44803
127	putilovo	26	0.70875	5e-06	7.0875e-06			0.165975	2.03717	7.76729	0.285707	0.70875
129	putilovo	29	0.708781	7e-06	9.92294e-06			0.522751	1.58559	11.7371	0.972798
214IIR	putilovo	29	0.708854	5e-06	7.08854e-06			0.580177	1.62067	9.02448	0.732547
45	putilovo	30	0.708759	6e-06	8.50511e-06			0.460581	1.70676	10.1429	0.82144
140	putilovo	33	0.708779	7e-06	9.9229e-06			0.542379	1.61836	12.2924	0.622806
130	putilovo	43	0.708843	6e-06	8.50611e-06			0.800707	1.54344	20.7755	3.58196
152	putilovo	56	0.708848	6e-06	8.50617e-06			0.614352	1.59892	17.7775	3.49559
66	putilovo	57	0.70875	5e-06	7.0875e-06			0.21566	2.05677	12.6471	0.34634	0.70875
155	putilovo	60	0.708803	8e-06	1.13408e-05			0.602868	1.61769	15.9992	2.98774
157	putilovo	63	0.708739	7e-06	9.92234e-06			0.308925	1.97409	11.1943	0.523161	0.708739
159	putilovo	65	0.708771	6e-06	8.50525e-06			0.448433	1.83403	10.5815	1.34349	0.708771
168	putilovo	75	0.708739	5e-06	7.08739e-06			0.0812388	2.01602	8.64896	0.816485	0.708739
172	putilovo	80	0.70879	5e-06	7.0879e-06			1.18242	1.53461	11.994	1.9839
174	putilovo	87	0.708712	7e-06	9.92196e-06			0.115289	1.66397	7.52797	0.799039	0.708712
49	putilovo	89	0.708808	6e-06	8.50569e-06			0.567902	1.39911	9.90147	2.98308
50	putilovo	92	0.708752	6e-06	8.50502e-06			0.550751	1.33475	9.60048	2.60281
52	putilovo	96	0.708693	7e-06	9.9217e-06			0.115251	1.92837	8.39094	0.43348	0.708693
53	putilovo	97	0.708695	5e-06	7.08695e-06			0.2434	2.01373	16.1168	1.31472	0.708695
185	putilovo	106	0.708687	6e-06	8.50424e-06			0.30721	1.85591	9.16438	0.670977	0.708687
186	putilovo	109	0.708734	6e-06	8.5048e-06			0.211638	1.73848	8.36862	1.18258	0.708734
56	putilovo	111	0.708687	6e-06	8.50424e-06			0.0819547	2.05249	7.1856	0.20812	0.708687
188	putilovo	114	0.708712	6e-06	8.50455e-06			0.260655	1.22486	12.1883	1.60938	0.708712
190	putilovo	118	0.70871	1e-05	1.41742e-05			0.133118	1.90512	9.79824	0.750909	0.70871
57	putilovo	119	0.708702	5e-06	7.08702e-06			0.0916099	1.54429	11.002	0.670346	0.708702
191	putilovo	121	0.7087	7e-06	9.92181e-06			0.149707	1.96354	14.4221	0.977407	0.7087
59	putilovo	127	0.708699	6e-06	8.50438e-06			0.172418	1.73939	11.1851	0.807589	0.708699
196	putilovo	129	0.708712	6e-06	8.50455e-06			0.263907	1.67405	16.3701	1.59838	0.708712
197	putilovo	131	0.708713	7e-06	9.92199e-06			0.106345	1.58235	5.87672	0.726513	0.708713
212	putilovo	134	0.708741	8e-06	1.13399e-05	marl		0.361098	1.36174	11.8993	4.07965
199	putilovo	136	0.708683	8e-06	1.13389e-05			0.0199691	1.73872	7.38534	0.196999	0.708683
62	putilovo	139	0.708694	6e-06	8.50433e-06			0.209587	1.70889	8.85977	0.671536	0.708694
76R	lynna		0.708799	5e-06	7.08799e-06		39	0.509153	1.87884	12.0503	1.71824
79	lynna		0.708712	5e-06	7.08712e-06		42	0.65062	1.6479	13.6178	1.29341
81R	lynna		0.708788	6e-06	8.50545e-06		45	1.05888	1.39504	27.0923	3.67843
84	lynna		0.708733	6e-06	8.50479e-06		49	0.349582	1.82497	13.2287	1.15815	0.708733
90R	lynna		0.708801	6e-06	8.50561e-06		55	0.494952	1.6963	20.5806	2.64247
75R	lynna		0.708907	5e-06	7.08907e-06		57	0.435751	1.86032	22.3224	3.23295
100R	lynna		0.70877	5e-06	7.0877e-06		66	0.340081	1.98232	17.7379	1.78523	0.70877
105IIR	lynna		0.708701	6e-06	8.50441e-06		71	0.177455	1.692	7.16355	0.486436	0.708701
111	lynna		0.70872	5e-06	7.0872e-06		77	0.379799	1.5861	12.7034	1.65298	0.70872
113IIR	lynna		0.708712	5e-06	7.08712e-06		80	0.937699	1.29939	12.9629	2.69657
LR35	lynna		0.708675	1.7e-05	2.4095e-05		87	0.0821177	2.02814	6.17678	0.261084	0.708675
LR44	lynna		0.70873	6e-06	8.50475e-06		94	2.00159	1.00557	9.10257	1.99669
